# Supplementary material for: IRW (Isoleucine–Arginine–Tryptophan) Improves Glucose Tolerance in High Fat Diet Fed C57BL/6 Mice via Activation of Insulin Signaling and AMPK Pathways in Skeletal Muscle
Source: Biomedicines. 2022 May 26;10(6):1235. doi: 10.3390/biomedicines10061235 (PMC9220315; doi:10.3390/biomedicines10061235)
Supplement: Supplementary file 1 [file biomedicines-10-01235-s001.zip]

Archive with 1 entries (1 files):
- biomedicines-1744724-supplementary.pdf
